# Supplementary material for: Recommendations for Safe Dental Care: A Systematic Review of Clinical Practice Guidelines in the First Year of the COVID-19 Pandemic
Source: Int J Environ Res Public Health. 2021 Sep 24;18(19):10059. doi: 10.3390/ijerph181910059 (PMC8508467; doi:10.3390/ijerph181910059)
Supplement: Supplementary file 1 [file ijerph-18-10059-s001.zip]

Archive with 1 entries (1 files):
- ijerph-1353238-supplementary.pdf
